# Supplementary material for: Kakuna taibaiensis sp. n. and a newly recorded species of Dicranotropis (Hemiptera, Fulgoroidea, Delphacidae) from China
Source: Zookeys. 2014 Oct 8;(444):119–30. doi: 10.3897/zookeys.444.7810 (PMC4205735; doi:10.3897/zookeys.444.7810)
Supplement: XML Treatment for Kakuna [file zookeys.444.7810-treatment1.xml]

<!DOCTYPE tp:taxon-treatment
  PUBLIC "-//TaxonX//DTD Taxonomic Treatment Publishing DTD v0 20100105//EN" "tax-treatment-NSO.dtd">
<tp:taxon-treatment xmlns:tp="http://www.plazi.org/taxpub"><tp:treatment-meta><kwd-group><label>Taxon classification</label><kwd><named-content content-type="kingdom">Animalia</named-content></kwd><kwd><named-content content-type="order">Hemiptera</named-content></kwd><kwd><named-content content-type="family">Delphacidae</named-content></kwd></kwd-group><mixed-citation publication-type="journal"><person-group><name><surname>Ren</surname><given-names>Feng-Juan</given-names></name><name><surname>Xie</surname><given-names>Qi</given-names></name><name><surname>Qiao</surname><given-names>Li</given-names></name><name><surname>Qin</surname><given-names>Dao-zheng</given-names></name></person-group><article-title><italic><tp:taxon-name><tp:taxon-name-part taxon-name-part-type="genus">Kakuna</tp:taxon-name-part> <tp:taxon-name-part taxon-name-part-type="species">taibaiensis</tp:taxon-name-part></tp:taxon-name></italic> sp. n. and a newly recorded species of <italic><tp:taxon-name><tp:taxon-name-part taxon-name-part-type="genus">Dicranotropis</tp:taxon-name-part></tp:taxon-name></italic> (<tp:taxon-name><tp:taxon-name-part taxon-name-part-type="order">Hemiptera</tp:taxon-name-part></tp:taxon-name>, <tp:taxon-name><tp:taxon-name-part taxon-name-part-type="superfamily">Fulgoroidea</tp:taxon-name-part></tp:taxon-name>, <tp:taxon-name><tp:taxon-name-part taxon-name-part-type="family">Delphacidae</tp:taxon-name-part></tp:taxon-name>) from China</article-title><source>Zookeys</source><day>8</day><month>10</month><year>2014</year><volume>2014</volume><issue>444</issue><fpage>119</fpage><lpage>130</lpage><pub-id pub-id-type="doi">10.3897/zookeys.444.7810</pub-id></mixed-citation></tp:treatment-meta><tp:nomenclature><tp:taxon-name>
                        <tp:taxon-name-part taxon-name-part-type="genus">Kakuna</tp:taxon-name-part>
                    </tp:taxon-name><tp:taxon-authority>Matsumura, 1935</tp:taxon-authority><tp:nomenclature-citation-list><tp:nomenclature-citation><tp:taxon-name><tp:taxon-name-part taxon-name-part-type="genus">Kakuna</tp:taxon-name-part></tp:taxon-name><comment><xref ref-type="bibr" rid="B11">Matsumura 1935</xref>: 76; <xref ref-type="bibr" rid="B4">Ding 2006</xref>: 404; <xref ref-type="bibr" rid="B3">Chen and Yang 2010</xref>: 30. Type species: <italic><tp:taxon-name><tp:taxon-name-part taxon-name-part-type="genus">Kakuna</tp:taxon-name-part> <tp:taxon-name-part taxon-name-part-type="species">kuwayamai</tp:taxon-name-part></tp:taxon-name></italic> Matsumura, 1935, by original designation.</comment></tp:nomenclature-citation><tp:nomenclature-citation><tp:taxon-name><tp:taxon-name-part taxon-name-part-type="genus">Parametopina</tp:taxon-name-part></tp:taxon-name><comment><xref ref-type="bibr" rid="B17">Yang 1989</xref>: 308. Type species: <italic><tp:taxon-name><tp:taxon-name-part taxon-name-part-type="genus">Parametopina</tp:taxon-name-part> <tp:taxon-name-part taxon-name-part-type="species">yushaniae</tp:taxon-name-part></tp:taxon-name></italic><xref ref-type="bibr" rid="B17">Yang 1989</xref>: 308, synonymized by <xref ref-type="bibr" rid="B4">Ding 2006</xref>: 404.</comment></tp:nomenclature-citation></tp:nomenclature-citation-list></tp:nomenclature><tp:treatment-sec sec-type="Diagnosis"><title>Diagnosis.</title><p>Relatively large, brown delphacids. Head including eyes narrower than pronotum. Submedian carinae uniting at apex of vertex. Fastigium in lateral view rounded. Dorsum of body with a milky longitudinal stripe from middle of vertex to middle of posterior margin of forewing. Median carina of frons forked at extreme base. Antennae cylindrical. Forewing with large, longitudinal, brown marking. Metabasitarsus longer than tarsomere 2 + 3 combined, calcar thin, tectiform, with many black-tipped teeth on lateral margin. Male pygofer in lateral view with laterodorsal angle <!--PageBreak-->produced, medioventral process absent. Diaphragm of pygofer narrow, dorsal margin produced dorsad. Suspensorium ventrally ring-like. Aedeagus tubular, long. Parameres fairly developed, apically convergent. Anal segment deeply sunk into dorsal emargination of pygofer, ring-like, caudoventral processes present or absent.</p></tp:treatment-sec><tp:treatment-sec sec-type="Distribution"><title>Distribution.</title><p>China (Guizhou, Taiwan, Zhejiang, Fujian, Shaanxi), Japan.</p></tp:treatment-sec><tp:treatment-sec sec-type="Key to species in the genus Kakuna (males)"><title>Key to species in the genus <italic><tp:taxon-name><tp:taxon-name-part taxon-name-part-type="genus">Kakuna</tp:taxon-name-part></tp:taxon-name></italic> (males)</title><table-wrap content-type="key" position="anchor" orientation="portrait"><table rules="all"><tbody><tr><td rowspan="1" colspan="1">1</td><td rowspan="1" colspan="1">Male anal segment produced caudoventrally</td><td rowspan="1" colspan="1"><bold>2</bold></td></tr><tr><td rowspan="1" colspan="1">–</td><td rowspan="1" colspan="1">Male anal segment not produced caudoventrally</td><td rowspan="1" colspan="1"><bold>3</bold></td></tr><tr><td rowspan="1" colspan="1">2</td><td rowspan="1" colspan="1">Male anal segment with two spine-like processes along caudoventral margin; mediodorsal processes of diaphragm separated at bases; aedeagus not bearing spinous processes at apex. China (Guizhou)</td><td rowspan="1" colspan="1"><bold><italic><tp:taxon-name><tp:taxon-name-part taxon-name-part-type="genus">Kakuna</tp:taxon-name-part> <tp:taxon-name-part taxon-name-part-type="species">nonspinata</tp:taxon-name-part></tp:taxon-name></italic> Chen &amp; Yang</bold></td></tr><tr><td rowspan="1" colspan="1">–</td><td rowspan="1" colspan="1">Male anal segment with an elongate process at caudoventral margin; mediodorsal processes of diaphragm fused at their bases; aedeagus bearing spinous processes at apex. China (Taiwan)</td><td rowspan="1" colspan="1"><bold><italic><tp:taxon-name><tp:taxon-name-part taxon-name-part-type="genus">Kakuna</tp:taxon-name-part> <tp:taxon-name-part taxon-name-part-type="species">yushaniae</tp:taxon-name-part></tp:taxon-name></italic> (Yang)</bold></td></tr><tr><td rowspan="1" colspan="1">3</td><td rowspan="1" colspan="1">Aedeagus in profile distinctly expanded at apex, dorsal margin with spinous processes</td><td rowspan="1" colspan="1"><bold>4</bold></td></tr><tr><td rowspan="1" colspan="1">–</td><td rowspan="1" colspan="1">Aedeagus in profile not expanded at apex, dorsal margin without spinous processes</td><td rowspan="1" colspan="1"><bold>5</bold></td></tr><tr><td rowspan="1" colspan="1">4</td><td rowspan="1" colspan="1">Mediodorsal processes of diaphragm curved laterad apically; aedeagus without spinous processes ventrally near apex. China (Guizhou)</td><td rowspan="1" colspan="1"><bold><italic><tp:taxon-name><tp:taxon-name-part taxon-name-part-type="genus">Kakuna</tp:taxon-name-part> <tp:taxon-name-part taxon-name-part-type="species">lii</tp:taxon-name-part></tp:taxon-name></italic> Chen &amp; Yang</bold></td></tr><tr><td rowspan="1" colspan="1">–</td><td rowspan="1" colspan="1">Mediodorsal processes of diaphragm straight apically; aedeagus with spinous processes ventrally near apex. China (Zhejiang, Fujian, Guizhou), Japan (Hokkaido, Honshu, Kyushu)</td><td rowspan="1" colspan="1"><bold><italic><tp:taxon-name><tp:taxon-name-part taxon-name-part-type="genus">Kakuna</tp:taxon-name-part> <tp:taxon-name-part taxon-name-part-type="species">kuwayamai</tp:taxon-name-part></tp:taxon-name></italic> Matsumura</bold></td></tr><tr><td rowspan="1" colspan="1">5</td><td rowspan="1" colspan="1">Mediodorsal processes of diaphragm long, reaching to the level of anal segment; aedeagus in profile curved ventrad medially; inner margins of parameres with denticles medially. China (Shaanxi)</td><td rowspan="1" colspan="1"><bold><italic><tp:taxon-name><tp:taxon-name-part taxon-name-part-type="genus">Kakuna</tp:taxon-name-part> <tp:taxon-name-part taxon-name-part-type="species">taibaiensis</tp:taxon-name-part></tp:taxon-name></italic> Ren &amp; Qin, sp. n.</bold></td></tr><tr><td rowspan="1" colspan="1">–</td><td rowspan="1" colspan="1">Mediodorsal processes of diaphragm short, not reaching to the level of anal segment; aedeagus in profile curved dorsad medially; inner margins of parameres without denticles but with a nipple-like process medially. China (Guizhou)</td><td rowspan="1" colspan="1"><bold><italic><tp:taxon-name><tp:taxon-name-part taxon-name-part-type="genus">Kakuna</tp:taxon-name-part> <tp:taxon-name-part taxon-name-part-type="species">zhongtuana</tp:taxon-name-part></tp:taxon-name></italic> Chen &amp; Yang</bold></td></tr></tbody></table></table-wrap></tp:treatment-sec><ref-list><ref id="B11"><mixed-citation xmlns:xlink="http://www.w3.org/1999/xlink" xlink:type="simple"><person-group><name name-style="western"><surname>Matsumura</surname><given-names>S</given-names></name></person-group> (<year>1935</year>) <article-title>Supplementary note to the revision of <italic><tp:taxon-name><tp:taxon-name-part taxon-name-part-type="genus">Stenocranus</tp:taxon-name-part></tp:taxon-name></italic> and its allied species in Japan-Empire.</article-title><source><tp:taxon-name><tp:taxon-name-part taxon-name-part-type="class">Insecta</tp:taxon-name-part></tp:taxon-name> Matsumurana</source><volume>10</volume>: <fpage>71</fpage>–<lpage>78</lpage>.</mixed-citation></ref><ref id="B4"><mixed-citation xmlns:xlink="http://www.w3.org/1999/xlink" xlink:type="simple"><person-group><name name-style="western"><surname>Ding</surname><given-names>JH</given-names></name></person-group> (<year>2006</year>) <source>Fauna Sinica. <tp:taxon-name><tp:taxon-name-part taxon-name-part-type="class">Insecta</tp:taxon-name-part></tp:taxon-name> Vol. 45. <tp:taxon-name><tp:taxon-name-part taxon-name-part-type="order">Homoptera</tp:taxon-name-part></tp:taxon-name><tp:taxon-name><tp:taxon-name-part taxon-name-part-type="family">Delphacidae</tp:taxon-name-part></tp:taxon-name>. Editorial Committee of Fauna Sinica, Chinese Academy of Science.</source><publisher-name>Science Press</publisher-name>, <publisher-loc>Beijing, China</publisher-loc>, <size units="page">776 pp</size>.</mixed-citation></ref><ref id="B3"><mixed-citation xmlns:xlink="http://www.w3.org/1999/xlink" xlink:type="simple"><person-group><name name-style="western"><surname>Chen</surname><given-names>XS</given-names></name><name name-style="western"><surname>Yang</surname><given-names>L</given-names></name></person-group> (<year>2010</year>) <article-title>Oriental bamboo delphacid planthoppers: three new species of genus <italic><tp:taxon-name><tp:taxon-name-part taxon-name-part-type="genus">Kakuna</tp:taxon-name-part></tp:taxon-name></italic> Matsumura (<tp:taxon-name><tp:taxon-name-part taxon-name-part-type="order">Hemiptera</tp:taxon-name-part></tp:taxon-name>: <tp:taxon-name><tp:taxon-name-part taxon-name-part-type="infraorder">Fulgoromorpha</tp:taxon-name-part></tp:taxon-name>: <tp:taxon-name><tp:taxon-name-part taxon-name-part-type="family">Delphacidae</tp:taxon-name-part></tp:taxon-name>) from Guizhou Province, China.</article-title><source>Zootaxa</source><volume>2344</volume>: <fpage>29</fpage>–<lpage>38</lpage>.</mixed-citation></ref><ref id="B17"><mixed-citation xmlns:xlink="http://www.w3.org/1999/xlink" xlink:type="simple"><person-group><name name-style="western"><surname>Yang</surname><given-names>CT</given-names></name></person-group> (<year>1989</year>) <article-title><tp:taxon-name><tp:taxon-name-part taxon-name-part-type="family">Delphacidae</tp:taxon-name-part></tp:taxon-name> of Taiwan (II) (<tp:taxon-name><tp:taxon-name-part taxon-name-part-type="order">Homoptera</tp:taxon-name-part></tp:taxon-name>: <tp:taxon-name><tp:taxon-name-part taxon-name-part-type="superfamily">Fulgoroidea</tp:taxon-name-part></tp:taxon-name>).</article-title><source>National Science Council Special Publication</source><volume>6</volume>: <size units="page">334 pp</size>.</mixed-citation></ref></ref-list></tp:taxon-treatment>
