# Supplementary material for: Kakuna taibaiensis sp. n. and a newly recorded species of Dicranotropis (Hemiptera, Fulgoroidea, Delphacidae) from China
Source: Zookeys. 2014 Oct 8;(444):119–30. doi: 10.3897/zookeys.444.7810 (PMC4205735; doi:10.3897/zookeys.444.7810)
Supplement: XML Treatment for Kakuna taibaiensis [file zookeys.444.7810-treatment2.xml]

<!DOCTYPE tp:taxon-treatment
  PUBLIC "-//TaxonX//DTD Taxonomic Treatment Publishing DTD v0 20100105//EN" "tax-treatment-NSO.dtd">
<tp:taxon-treatment xmlns:tp="http://www.plazi.org/taxpub"><tp:treatment-meta><kwd-group><label>Taxon classification</label><kwd><named-content content-type="kingdom">Animalia</named-content></kwd><kwd><named-content content-type="order">Hemiptera</named-content></kwd><kwd><named-content content-type="family">Delphacidae</named-content></kwd></kwd-group><mixed-citation publication-type="journal"><person-group><name><surname>Ren</surname><given-names>Feng-Juan</given-names></name><name><surname>Xie</surname><given-names>Qi</given-names></name><name><surname>Qiao</surname><given-names>Li</given-names></name><name><surname>Qin</surname><given-names>Dao-zheng</given-names></name></person-group><article-title><italic><tp:taxon-name><tp:taxon-name-part taxon-name-part-type="genus">Kakuna</tp:taxon-name-part> <tp:taxon-name-part taxon-name-part-type="species">taibaiensis</tp:taxon-name-part></tp:taxon-name></italic> sp. n. and a newly recorded species of <italic><tp:taxon-name><tp:taxon-name-part taxon-name-part-type="genus">Dicranotropis</tp:taxon-name-part></tp:taxon-name></italic> (<tp:taxon-name><tp:taxon-name-part taxon-name-part-type="order">Hemiptera</tp:taxon-name-part></tp:taxon-name>, <tp:taxon-name><tp:taxon-name-part taxon-name-part-type="superfamily">Fulgoroidea</tp:taxon-name-part></tp:taxon-name>, <tp:taxon-name><tp:taxon-name-part taxon-name-part-type="family">Delphacidae</tp:taxon-name-part></tp:taxon-name>) from China</article-title><source>Zookeys</source><day>8</day><month>10</month><year>2014</year><volume>2014</volume><issue>444</issue><fpage>119</fpage><lpage>130</lpage><pub-id pub-id-type="doi">10.3897/zookeys.444.7810</pub-id></mixed-citation></tp:treatment-meta><tp:nomenclature><tp:taxon-name>
                        <tp:taxon-name-part taxon-name-part-type="genus">Kakuna</tp:taxon-name-part>
                        <tp:taxon-name-part taxon-name-part-type="species">taibaiensis</tp:taxon-name-part>
                        <object-id xmlns:xlink="http://www.w3.org/1999/xlink" content-type="zoobank" xlink:type="simple">http://zoobank.org/0DE83AE8-F62C-4649-8C6E-459D960AA940</object-id>
                    </tp:taxon-name><tp:taxon-authority>Ren &amp; Qin</tp:taxon-authority><tp:taxon-status xmlns:xlink="http://www.w3.org/1999/xlink" xlink:type="simple">sp. n.</tp:taxon-status><xref ref-type="fig" rid="F1">Figs 1</xref><xref ref-type="fig" rid="F2">–16</xref></tp:nomenclature><tp:treatment-sec sec-type="Description"><title>Description.</title><p>Macropterous male: Body length: male 5.82–5.91 mm; forewing length: male 5.06–5.13 mm (n=2).</p><p><italic>Color.</italic> General color brown. Ocelli reddish brown, eyes black. Dorsum of body with a milky longitudinal stripe from the junction of Y-shaped carina to the middle of posterior margin of forewing. Forewing yellowish brown, membrane has a large, longitudinal, fuscous marking from base of costal area to apex, veins fuscous, longitudinal veins ornamented with blackish brown granules. Abdomen fuscous. Fore and middle legs brown, hind legs yellowish brown, apices of spines on tibiae and tarsi black.</p><p><italic>Structure.</italic> Head including eyes narrower than pronotum (about 0.81:1) (Figs <xref ref-type="fig" rid="F1">1</xref>, <xref ref-type="fig" rid="F1">3</xref>). Vertex shorter in midline than wide at base (about 0.82:1), narrower at apex than at base (about 0.78:1), lateral margins slightly concave in dorsal view, submedian carinae convex, originating from near 1/3 base of lateral carinae and uniting at apex of vertex (Figs <xref ref-type="fig" rid="F1">1</xref>, <xref ref-type="fig" rid="F1">3</xref>). Y-shaped carina distinct, basal compartment shallowly concave (Fig. <xref ref-type="fig" rid="F1">3</xref>). Fastigium rounded (Fig. <xref ref-type="fig" rid="F1">2</xref>). Frons longer in midline than maximum width about 2.05:1, widest above the level of ocelli, median carina conspicuous, forked at extreme base (Fig. <xref ref-type="fig" rid="F1">4</xref>). Postclypeus wider at base than frons at apex, post- and anteclypeus together approximately 0.86 × of the length of frons (Fig. <xref ref-type="fig" rid="F1">4</xref>). Rostrum almost reaching mesotrochanters. Antennae terete, nearly attaining middle level of postclypeus, scape longer than wide at apex (about 1.83:1), shorter than pedicle (about 0.52:1) (Fig. <xref ref-type="fig" rid="F1">4</xref>).</p><fig id="F1" position="float" orientation="portrait"><label>Figures 1–5.</label><caption><p><italic><tp:taxon-name><tp:taxon-name-part taxon-name-part-type="genus">Kakuna</tp:taxon-name-part> <tp:taxon-name-part taxon-name-part-type="species">taibaiensis</tp:taxon-name-part></tp:taxon-name></italic> Ren &amp; Qin, sp. n. <bold>1</bold> male adult, dorsal view <bold>2</bold> male adult, left lateral view <bold>3</bold> head and thorax, dorsal view <bold>4</bold> frons and clypeus <bold>5</bold> metatarsus and post-tibial spur. Scale bars = 1.0 mm (Figs <bold>1, 2</bold>); 0.5 mm (Figs <bold>3–5</bold>).</p></caption><graphic xmlns:xlink="http://www.w3.org/1999/xlink" xlink:href="zookeys-444-119-g001.jpg" position="float" orientation="portrait" xlink:type="simple" id="oo_32457.jpg"/></fig><p>Pronotum in midline slightly shorter than length of vertex (about 0.79:1), lateral carinae developed, slightly curved, not reaching posterior margin (Fig. <xref ref-type="fig" rid="F1">3</xref>). Mesonotum medially ca. 1.64 times longer than vertex and pronotum together, lateral carina almost straight, reaching posterior margin, median carina obscure apically (Fig. <xref ref-type="fig" rid="F1">3</xref>). Forewings long and narrow, longer than widest part about 3.35:1, widest in middle (Figs <xref ref-type="fig" rid="F1">1</xref>, <xref ref-type="fig" rid="F1">2</xref>, <xref ref-type="fig" rid="F2">16</xref>). Spination of apex of hind leg 5 (3+2) (tibia), 8 (6+2) (basitarsus) and 4 (2nd tarsomere) (Fig. <xref ref-type="fig" rid="F1">5</xref>). Metabasitarsus distinctly longer than tarsomere 2+3 combined (about 1.79:1), calcar shorter than metabasitarsus (about 0.77:1), thin, bearing 29 black-tipped teeth on lateral margin (Fig. <xref ref-type="fig" rid="F1">5</xref>).</p><p><italic>Male genitalia.</italic> Male pygofer slightly wider ventrally than dorsally, laterodorsal angles roundly produced caudad; in posterior view with opening longer than wide, ventral margin shallowly excavated, medioventral process absent (Figs <xref ref-type="fig" rid="F2">6</xref>–<xref ref-type="fig" rid="F2">9</xref>). Suspensorium ventrally ring-like, dorsally with a process at each side leading to the anal segment ventrolaterally (Fig. <xref ref-type="fig" rid="F2">14</xref>). Diaphragm narrow, mediodorsal processes fairly developed, pillar-like, basally with a broad common stalk, thence contiguous apicad, apical part separated and curved laterad, tips truncated (Figs <xref ref-type="fig" rid="F2">6</xref>, <xref ref-type="fig" rid="F2">8</xref>). Parameres fairly long, reaching to the level of anal segment, in posterior view contiguous basally, apical 2/5 convergent mesad, apices rounded, inner margins expanded and ornamented with denticles medially (Figs <xref ref-type="fig" rid="F2">6</xref>, <xref ref-type="fig" rid="F2">11</xref>, <xref ref-type="fig" rid="F2">15</xref>). Aedeagus tubular, arch-shaped in profile, moderately dilated near the base, near apex on the dorsal side to the ventral apex provided with small teeth, gonopore apical on the slightly membranous dorsal side (Figs <xref ref-type="fig" rid="F2">12</xref>, <xref ref-type="fig" rid="F2">13</xref>). Male anal segment deeply sunk into dorsal emargination of pygofer, ring-like, caudoventral processes absent (Figs <xref ref-type="fig" rid="F2">6</xref>, <xref ref-type="fig" rid="F2">7</xref>, <xref ref-type="fig" rid="F2">10</xref>, <xref ref-type="fig" rid="F2">11</xref>).</p><fig id="F2" position="float" orientation="portrait"><label>Figures 6–16.</label><caption><p><italic><tp:taxon-name><tp:taxon-name-part taxon-name-part-type="genus">Kakuna</tp:taxon-name-part> <tp:taxon-name-part taxon-name-part-type="species">taibaiensis</tp:taxon-name-part></tp:taxon-name></italic> Ren &amp; Qin, sp. n. <bold>6</bold> male genitalia, posterior view <bold>7</bold> male genitalia, left lateral view <bold>8</bold> male pygofer, posterior view <bold>9</bold> male pygofer, left lateral view <bold>10</bold> anal segment, posterior view <bold>11</bold> anal segment, aedeagal complex, connective and parameres, left lateral view <bold>12</bold> aedeagus, dorsocaudal view <bold>13</bold> aedeagus, left lateral view <bold>14</bold> suspensorium, posterior view <bold>15</bold> parameres, posterior view <bold>16</bold> forewing. Scale bars = 0.2 mm (Figs <bold>6–9, 11, 15</bold>); 0.1 mm (Figs <bold>10, 12–14</bold> ); 0.5 mm (Fig. <bold>16</bold>).</p></caption><graphic xmlns:xlink="http://www.w3.org/1999/xlink" xlink:href="zookeys-444-119-g002.jpg" position="float" orientation="portrait" xlink:type="simple" id="oo_32458.jpg"/></fig></tp:treatment-sec><tp:treatment-sec sec-type="Type materials"><title>Type materials.</title><p><bold>Holotype.</bold> ♂ (macropterous, NWAFU), China, Shaanxi Province, Mt. Taibai, 13-VIII-2010, by light trap, coll. A. P. Dong. <bold>Paratype.</bold> 1♂ (macropterous, NWAFU), same data as holotype.</p></tp:treatment-sec><tp:treatment-sec sec-type="Female"><title>Female.</title><p>Unknown.</p></tp:treatment-sec><tp:treatment-sec sec-type="Host plant"><title>Host plant.</title><p>Unknown.</p></tp:treatment-sec><tp:treatment-sec sec-type="Etymology"><title>Etymology.</title><p>The species epithet is named after the type locality, Mt. Taibai in Shaanxi, China.</p></tp:treatment-sec><tp:treatment-sec sec-type="Distribution"><title>Distribution.</title><p>Known currently from the type locality in northwest China (Shaanxi Province).</p></tp:treatment-sec><tp:treatment-sec sec-type="Remarks"><title>Remarks.</title><p><italic><tp:taxon-name><tp:taxon-name-part taxon-name-part-type="genus">Kakuna</tp:taxon-name-part> <tp:taxon-name-part taxon-name-part-type="species">taibaiensis</tp:taxon-name-part></tp:taxon-name></italic> is similar to <italic><tp:taxon-name><tp:taxon-name-part taxon-name-part-type="genus">Kakuna</tp:taxon-name-part> <tp:taxon-name-part taxon-name-part-type="species">zhongtuana</tp:taxon-name-part></tp:taxon-name></italic> Chen &amp; Yang (2010) in the male anal segment not produced caudoventrally, aedeagus not bearing spinous processes and mediodorsal processes of diaphragm having a common stalk basally. However, the new species differs from the latter in the mediodorsal processes fairly long, reaching to the level of anal segment (mediodorsal processes short, not reaching to the level of anal segment in <italic><tp:taxon-name><tp:taxon-name-part taxon-name-part-type="species">zhongtuana</tp:taxon-name-part></tp:taxon-name></italic>), aedeagus curved ventrad medially in profile (aedeagus curved dorsad medially in profile in <italic><tp:taxon-name><tp:taxon-name-part taxon-name-part-type="species">zhongtuana</tp:taxon-name-part></tp:taxon-name></italic>), parameres rounded at apex in posterior view, inner margins ornamented with denticles medially (parameres acute at apex and adorned with a nipple-like process medially along each inner margin in <italic><tp:taxon-name><tp:taxon-name-part taxon-name-part-type="species">zhongtuana</tp:taxon-name-part></tp:taxon-name></italic>).</p></tp:treatment-sec><tp:treatment-sec sec-type="Discussion"><title>Discussion.</title><p>The Himalaya-Qinling-Huai River line is the most distinctive barrier and may serve as the division of the Palaearctic and Oriental Regions since the Pleistocene. However, the north-south transitional affects have been much more pronounced in species and a broad transitional zone has resulted (<xref ref-type="bibr" rid="B18">Zhang 2002</xref>). The new finding in this paper based on the specimens from Mt. Taibai (the main peak of Mts. Qinling in Shaanxi, China) confirms the suggestion of <xref ref-type="bibr" rid="B3">Chen and Yang (2010)</xref> that the members of the genus <italic><tp:taxon-name><tp:taxon-name-part taxon-name-part-type="genus">Kakuna</tp:taxon-name-part></tp:taxon-name></italic> have extended into the southern area of the Palaearctic Region. During our investigations of <tp:taxon-name><tp:taxon-name-part taxon-name-part-type="family">Delphacidae</tp:taxon-name-part></tp:taxon-name> on Mt. Taibai, we found many species in this family have extended into the border of the two Regions which were traditionally thought to be confined in the Palaearctic or Oriental Region only, including some new species described in recent years (<xref ref-type="bibr" rid="B13">Qin 2007</xref>, <xref ref-type="bibr" rid="B14">Qin et al. 2012</xref>). We suspect that the delphacid fauna in this border area will be more extensive if more investigations are conducted.</p></tp:treatment-sec><ref-list><ref id="B18"><mixed-citation xmlns:xlink="http://www.w3.org/1999/xlink" xlink:type="simple"><person-group><name name-style="western"><surname>Zhang</surname><given-names>RZ</given-names></name></person-group> (<year>2002</year>) <article-title>Geological events and mammalian distribution in China.</article-title><source>Acta Zoologica Sinica</source><volume>48</volume>(<issue>2</issue>): <fpage>141</fpage>–<lpage>153</lpage>.</mixed-citation></ref><ref id="B3"><mixed-citation xmlns:xlink="http://www.w3.org/1999/xlink" xlink:type="simple"><person-group><name name-style="western"><surname>Chen</surname><given-names>XS</given-names></name><name name-style="western"><surname>Yang</surname><given-names>L</given-names></name></person-group> (<year>2010</year>) <article-title>Oriental bamboo delphacid planthoppers: three new species of genus <italic><tp:taxon-name><tp:taxon-name-part taxon-name-part-type="genus">Kakuna</tp:taxon-name-part></tp:taxon-name></italic> Matsumura (<tp:taxon-name><tp:taxon-name-part taxon-name-part-type="order">Hemiptera</tp:taxon-name-part></tp:taxon-name>: <tp:taxon-name><tp:taxon-name-part taxon-name-part-type="infraorder">Fulgoromorpha</tp:taxon-name-part></tp:taxon-name>: <tp:taxon-name><tp:taxon-name-part taxon-name-part-type="family">Delphacidae</tp:taxon-name-part></tp:taxon-name>) from Guizhou Province, China.</article-title><source>Zootaxa</source><volume>2344</volume>: <fpage>29</fpage>–<lpage>38</lpage>.</mixed-citation></ref><ref id="B13"><mixed-citation xmlns:xlink="http://www.w3.org/1999/xlink" xlink:type="simple"><person-group><name name-style="western"><surname>Qin</surname><given-names>DZ</given-names></name></person-group> (<year>2007</year>) <article-title>Two new species of the Chinese endemic delphacid genus <italic><tp:taxon-name><tp:taxon-name-part taxon-name-part-type="genus">Neuterthron</tp:taxon-name-part></tp:taxon-name></italic> Ding (<tp:taxon-name><tp:taxon-name-part taxon-name-part-type="order">Hemiptera</tp:taxon-name-part></tp:taxon-name>: <tp:taxon-name><tp:taxon-name-part taxon-name-part-type="infraorder">Fulgoromorpha</tp:taxon-name-part></tp:taxon-name>) from Yunnan and Shaanxi Provinces.</article-title><source>Zootaxa</source><volume>1547</volume>: <fpage>59</fpage>–<lpage>64</lpage>.</mixed-citation></ref><ref id="B14"><mixed-citation xmlns:xlink="http://www.w3.org/1999/xlink" xlink:type="simple"><person-group><name name-style="western"><surname>Qin</surname><given-names>DZ</given-names></name><name name-style="western"><surname>Liu</surname><given-names>TT</given-names></name><name name-style="western"><surname>Lin</surname><given-names>YF</given-names></name></person-group> (<year>2012</year>) <article-title>A new species in the <italic><tp:taxon-name><tp:taxon-name-part taxon-name-part-type="genus">Bambusiphaga</tp:taxon-name-part> <tp:taxon-name-part taxon-name-part-type="species">fascia</tp:taxon-name-part></tp:taxon-name></italic> group (<tp:taxon-name><tp:taxon-name-part taxon-name-part-type="order">Hemiptera</tp:taxon-name-part></tp:taxon-name>, <tp:taxon-name><tp:taxon-name-part taxon-name-part-type="superfamily">Fulgoroidea</tp:taxon-name-part></tp:taxon-name>, <tp:taxon-name><tp:taxon-name-part taxon-name-part-type="family">Delphacidae</tp:taxon-name-part></tp:taxon-name>) from China, with a key to all species in the group.</article-title><source>Acta Zootaxonomica Sinica</source><volume>37</volume>(<issue>4</issue>): <fpage>777</fpage>–<lpage>780</lpage>.</mixed-citation></ref></ref-list></tp:taxon-treatment>
