# Supplementary material for: Kakuna taibaiensis sp. n. and a newly recorded species of Dicranotropis (Hemiptera, Fulgoroidea, Delphacidae) from China
Source: Zookeys. 2014 Oct 8;(444):119–30. doi: 10.3897/zookeys.444.7810 (PMC4205735; doi:10.3897/zookeys.444.7810)
Supplement: XML Treatment for Dicranotropis montana [file zookeys.444.7810-treatment3.xml]

<!DOCTYPE tp:taxon-treatment
  PUBLIC "-//TaxonX//DTD Taxonomic Treatment Publishing DTD v0 20100105//EN" "tax-treatment-NSO.dtd">
<tp:taxon-treatment xmlns:tp="http://www.plazi.org/taxpub"><tp:treatment-meta><kwd-group><label>Taxon classification</label><kwd><named-content content-type="kingdom">Animalia</named-content></kwd><kwd><named-content content-type="order">Hemiptera</named-content></kwd><kwd><named-content content-type="family">Delphacidae</named-content></kwd></kwd-group><mixed-citation publication-type="journal"><person-group><name><surname>Ren</surname><given-names>Feng-Juan</given-names></name><name><surname>Xie</surname><given-names>Qi</given-names></name><name><surname>Qiao</surname><given-names>Li</given-names></name><name><surname>Qin</surname><given-names>Dao-zheng</given-names></name></person-group><article-title><italic><tp:taxon-name><tp:taxon-name-part taxon-name-part-type="genus">Kakuna</tp:taxon-name-part> <tp:taxon-name-part taxon-name-part-type="species">taibaiensis</tp:taxon-name-part></tp:taxon-name></italic> sp. n. and a newly recorded species of <italic><tp:taxon-name><tp:taxon-name-part taxon-name-part-type="genus">Dicranotropis</tp:taxon-name-part></tp:taxon-name></italic> (<tp:taxon-name><tp:taxon-name-part taxon-name-part-type="order">Hemiptera</tp:taxon-name-part></tp:taxon-name>, <tp:taxon-name><tp:taxon-name-part taxon-name-part-type="superfamily">Fulgoroidea</tp:taxon-name-part></tp:taxon-name>, <tp:taxon-name><tp:taxon-name-part taxon-name-part-type="family">Delphacidae</tp:taxon-name-part></tp:taxon-name>) from China</article-title><source>Zookeys</source><day>8</day><month>10</month><year>2014</year><volume>2014</volume><issue>444</issue><fpage>119</fpage><lpage>130</lpage><pub-id pub-id-type="doi">10.3897/zookeys.444.7810</pub-id></mixed-citation></tp:treatment-meta><tp:nomenclature><tp:taxon-name>
                        <tp:taxon-name-part taxon-name-part-type="genus">Dicranotropis</tp:taxon-name-part>
                        <tp:taxon-name-part taxon-name-part-type="species">montana</tp:taxon-name-part>
                    </tp:taxon-name><tp:taxon-authority>(Horvath, 1897)</tp:taxon-authority><tp:taxon-status xmlns:xlink="http://www.w3.org/1999/xlink" xlink:type="simple">new record to China</tp:taxon-status><xref ref-type="fig" rid="F3">Figs 17</xref><xref ref-type="fig" rid="F4">–34</xref><!--PageBreak--><!--PageBreak--><!--PageBreak--><!--PageBreak--><tp:nomenclature-citation-list><tp:nomenclature-citation><tp:taxon-name><tp:taxon-name-part taxon-name-part-type="genus">Stiroma</tp:taxon-name-part> <tp:taxon-name-part taxon-name-part-type="species">montana</tp:taxon-name-part></tp:taxon-name><comment><xref ref-type="bibr" rid="B10">Horvath 1897</xref>: 625.</comment></tp:nomenclature-citation><tp:nomenclature-citation><tp:taxon-name><tp:taxon-name-part taxon-name-part-type="genus">Dicranotropis</tp:taxon-name-part> <tp:taxon-name-part taxon-name-part-type="species">tenellula</tp:taxon-name-part></tp:taxon-name><comment><xref ref-type="bibr" rid="B5">Dlabola 1965</xref>: 84; <xref ref-type="bibr" rid="B7">Emeljanov 1977</xref>: 109, synonymized by <xref ref-type="bibr" rid="B2">Asche 1982</xref>: 30.</comment></tp:nomenclature-citation><tp:nomenclature-citation><tp:taxon-name><tp:taxon-name-part taxon-name-part-type="genus">Dicranotropis</tp:taxon-name-part> <tp:taxon-name-part taxon-name-part-type="species">gratiosa</tp:taxon-name-part></tp:taxon-name><comment><xref ref-type="bibr" rid="B6">Dlabola 1997</xref>: 315, synonymized by <xref ref-type="bibr" rid="B8">Holzinger 1999</xref>: 259.</comment></tp:nomenclature-citation><tp:nomenclature-citation><tp:taxon-name><tp:taxon-name-part taxon-name-part-type="genus">Dicranotropis</tp:taxon-name-part> <tp:taxon-name-part taxon-name-part-type="species">montanus</tp:taxon-name-part></tp:taxon-name><comment><xref ref-type="bibr" rid="B16">Vilbaste 1965</xref>: 15, synonymized by <xref ref-type="bibr" rid="B2">Asche 1982</xref>: 30.</comment></tp:nomenclature-citation><tp:nomenclature-citation><tp:taxon-name><tp:taxon-name-part taxon-name-part-type="genus">Dicranotropis</tp:taxon-name-part> <tp:taxon-name-part taxon-name-part-type="species">montana</tp:taxon-name-part></tp:taxon-name><comment> (Horvath), <xref ref-type="bibr" rid="B2">Asche 1982</xref>: 30; <xref ref-type="bibr" rid="B8">Holzinger 1999</xref>: 259; <xref ref-type="bibr" rid="B9">Holzinger et al. 2003</xref>: 267; <xref ref-type="bibr" rid="B12">Nickel 2003</xref>: 55; <xref ref-type="bibr" rid="B15">Trivellone 2010</xref>: 100.</comment></tp:nomenclature-citation></tp:nomenclature-citation-list></tp:nomenclature><tp:treatment-sec sec-type="Description"><title>Description.</title><p>Macropterous male: Body length (from apex of vertex to the tip of forewing): male 3.40–3.64 mm, female 3.44–3.90 mm; forewing length: male 2.72–2.96 mm, female 3.04–3.24 mm. Brachypterous male: Body length (from apex of vertex to the tip of abdomen): male 2.24–2.56 mm, female 2.64–2.96 mm; forewing length: male 0.99–1.08 mm, female 1.04–1.24 mm.</p><p><italic>Color.</italic> General color of male (macropterous) blackish brown. Ocelli reddish black, eyes grayish black. Vertex anteriorly, frons, clypeus, lateral area of pronotum behind eyes black. Antennae yellowish brown except apex of scape and base of pedicle fuscous. Pronotum between lateral carinae and laterobasal angles sordid whitish. All carinae and margins of vertex, frons and clypeus whitish. Rostrum fuscous at apex. Mesonotum mostly dark brown, scutellum whitish apically. Abdomen dark. Legs brown to yellowish brown. Tegmina subhyaline, veins yellowish brown. Female with ovipositor brown. Male (brachypterous) with the same color as macropterous except pronotum, mesonotum and tegmina yellowish brown, abdomen of female mostly yellowish white, abdomen with small brown spots dorsally and ventrally on each segment.</p><!--PageBreak--><p><italic>Structure.</italic> Head including eyes slightly narrower than pronotum (about 0.92:1). Vertex shorter in midline than wide at base (about 0.62:1), narrower at apex than at base (about 0.89:1). Submedian carinae originating from near 1/4 base of lateral carinae, not uniting at apex of vertex. Y-shaped carina distinct (Figs <xref ref-type="fig" rid="F3">17</xref>, <xref ref-type="fig" rid="F3">19</xref>, <xref ref-type="fig" rid="F3">21</xref>). Frons longer in midline than maximum width about 1.64:1, widest above the level of ocelli, carinae conspicuous, median carina forked at basal fourth (Fig. <xref ref-type="fig" rid="F3">22</xref>). Postclypeus broader at base than frons at apex, postclypeus and anteclypeus together approximately 0.80 × the length of the frons (Fig. <xref ref-type="fig" rid="F3">22</xref>). Rostrum almost reaching mesotrochanters. Antennae terete, reaching frontoclypeal suture, scape longer than apical width (about 1.59:1), shorter than pedicle (about 0.64:1) (Figs <xref ref-type="fig" rid="F3">18</xref>, <xref ref-type="fig" rid="F3">20</xref>, <xref ref-type="fig" rid="F3">22</xref>).</p><fig id="F3" position="float" orientation="portrait"><label>Figures 17–22.</label><caption><p><italic><tp:taxon-name><tp:taxon-name-part taxon-name-part-type="genus">Dicranotropis</tp:taxon-name-part> <tp:taxon-name-part taxon-name-part-type="species">montana</tp:taxon-name-part></tp:taxon-name></italic> (Horvath, 1897) <bold>17</bold> macropterous male, dorsal view <bold>18</bold> macropterous male, left lateral view <bold>19</bold> brachypterous male, dorsal view <bold>20</bold> brachypterous male, left lateral view <bold>21</bold> head and thorax (macropterous male), dorsal view <bold>22</bold> frons and clypeus (brachypterous male). Scale bars = 1.0 mm (Figs <bold>17, 18</bold>); 0.5 mm (Figs <bold>19–22</bold>).</p></caption><graphic xmlns:xlink="http://www.w3.org/1999/xlink" xlink:href="zookeys-444-119-g003.jpg" position="float" orientation="portrait" xlink:type="simple" id="oo_32459.jpg"/></fig><p>Pronotum shorter than vertex in midline (about 0.91:1), lateral carinae straight, not reaching to posterior margin (Figs <xref ref-type="fig" rid="F3">17</xref>, <xref ref-type="fig" rid="F3">19</xref>, <xref ref-type="fig" rid="F3">21</xref>). Mesonotum medially ca. 1.34 <!--PageBreak--><!--PageBreak-->times longer than vertex and pronotum together, lateral carina reaching posterior margin, median carina obscure apically (Figs <xref ref-type="fig" rid="F3">17</xref>, <xref ref-type="fig" rid="F3">21</xref>). Macropterous forewings surpassing tip of abdomen approximately 2/5 of its total length (Figs <xref ref-type="fig" rid="F3">17</xref>, <xref ref-type="fig" rid="F3">18</xref>), longer than widest part (about 2.86:1). Spinal formula of hind leg 5–7–4, post-tibial spur shorter than metabasitarsus, sparsely with about 8 tiny teeth along hind margin.</p><p><italic>Male genitalia.</italic> Male pygofer in profile wider ventrally than dorsally, anterior margin distinctly convex submedially (Fig. <xref ref-type="fig" rid="F4">24</xref>); in posterior view opening of pygofer obcordate, medioventral process absent (Figs <xref ref-type="fig" rid="F4">23</xref>, <xref ref-type="fig" rid="F4">25</xref>), below laterodorsal angle interiorly with a spine-like process on each side, transverse-directed (Figs <xref ref-type="fig" rid="F4">23</xref>, <xref ref-type="fig" rid="F4">25</xref>). Suspensorium n-shaped, dorsally arched medially with two small triangular processes on both ends (Fig. <xref ref-type="fig" rid="F4">31</xref>). Diaphragm broad, mediodorsal processes strongly sclerotized and laterally beset with many granulations, incised medially (Figs <xref ref-type="fig" rid="F4">23</xref>, <xref ref-type="fig" rid="F4">25</xref>). Opening for parameres large, dorsal margin nearly straight, lateral margins slightly sinuate (Fig. <xref ref-type="fig" rid="F4">25</xref>). Parameres long, contiguous at bases, narrowed and divergent apically, inner margins expanded subapically, in profile apical margin emarginated in two triangular processes (Fig. <xref ref-type="fig" rid="F4">27</xref>). Aedeagus tubular, short and broad, with five rows of teeth on surface, including four longitudinal rows and one transverse row basad of gonopore (Figs <xref ref-type="fig" rid="F4">28</xref>, <xref ref-type="fig" rid="F4">29</xref>, <xref ref-type="fig" rid="F4">30</xref>). Male anal segment ring-like, laterodistal angles produced into a short, stout spinose process on each side (Figs <xref ref-type="fig" rid="F4">23</xref>, <xref ref-type="fig" rid="F4">24</xref>, <xref ref-type="fig" rid="F4">26</xref>, <xref ref-type="fig" rid="F4">27</xref>).</p><fig id="F4" position="float" orientation="portrait"><label>Figures 23–34.</label><caption><p><italic><tp:taxon-name><tp:taxon-name-part taxon-name-part-type="genus">Dicranotropis</tp:taxon-name-part> <tp:taxon-name-part taxon-name-part-type="species">montana</tp:taxon-name-part></tp:taxon-name></italic> (Horvath, 1897). <bold>23</bold> male genitalia, posterior view <bold>24</bold> male genitalia, left lateral view <bold>25</bold> male pygofer, posterior view <bold>26</bold> anal segment, posterior view <bold>27</bold> anal segment, aedeagal complex, connective and parameres, left lateral view <bold>28</bold> aedeagus, left lateral view <bold>29</bold> aedeagus, right lateral view <bold>30</bold> aedeagus, dorsal view <bold>31</bold> suspensorium, posterior view <bold>32</bold> parameres, posterior view <bold>33</bold> macropterous forewing <bold>34</bold> brachypterous forewing. Scale bars = 0.2 mm (Figs <bold>23–25, 27</bold>); 0.1 mm (Figs <bold>26, 28–30, 32</bold>); 0.04 mm (Fig. <bold>31</bold>); 0.5 mm (Fig. <bold>33</bold>); 0.25 mm (Fig. <bold>34</bold>).</p></caption><graphic xmlns:xlink="http://www.w3.org/1999/xlink" xlink:href="zookeys-444-119-g004.jpg" position="float" orientation="portrait" xlink:type="simple" id="oo_32460.jpg"/></fig></tp:treatment-sec><tp:treatment-sec sec-type="Species examined"><title>Species examined.</title><p>23 ♂♂ 22 ♀♀ (macropterous) and 35 ♂♂ 46 ♀♀ (brachypterous), China: Hebei Province, Mt. Xiaowutai, 24-VI-2009, coll. D. Z. Qin.</p></tp:treatment-sec><tp:treatment-sec sec-type="Distribution"><title>Distribution.</title><p>China (Hebei), Russia, Austria, Switzerland, Germany, France, Italy, Hungary, Romania, Mongolia.</p></tp:treatment-sec><tp:treatment-sec sec-type="Host plant"><title>Host plant.</title><p>Unknown.</p></tp:treatment-sec><tp:treatment-sec sec-type="Discussion"><title>Discussion.</title><p><xref ref-type="bibr" rid="B5">Dlabola (1965)</xref> established <italic><tp:taxon-name><tp:taxon-name-part taxon-name-part-type="genus">Dicranotropis</tp:taxon-name-part> <tp:taxon-name-part taxon-name-part-type="species">tenellula</tp:taxon-name-part></tp:taxon-name></italic> Dlabola based on the specimens from Mongolia; <xref ref-type="bibr" rid="B16">Vilbaste (1965)</xref> described <italic><tp:taxon-name><tp:taxon-name-part taxon-name-part-type="genus">Dicranotropis</tp:taxon-name-part> <tp:taxon-name-part taxon-name-part-type="species">montana</tp:taxon-name-part></tp:taxon-name></italic> Vilbaste from Russia but it was regarded as a junior synonymy of <italic><tp:taxon-name><tp:taxon-name-part taxon-name-part-type="genus">Dicranotropis</tp:taxon-name-part> <tp:taxon-name-part taxon-name-part-type="species">tenellula</tp:taxon-name-part></tp:taxon-name></italic> Dlabola by <xref ref-type="bibr" rid="B7">Emeljanov (1977)</xref>. <xref ref-type="bibr" rid="B2">Asche (1982)</xref> treated both <italic><tp:taxon-name><tp:taxon-name-part taxon-name-part-type="genus">Dicranotropis</tp:taxon-name-part> <tp:taxon-name-part taxon-name-part-type="species">tenellula</tp:taxon-name-part></tp:taxon-name></italic> Dlabola and <italic><tp:taxon-name><tp:taxon-name-part taxon-name-part-type="genus">Dicranotropis</tp:taxon-name-part> <tp:taxon-name-part taxon-name-part-type="species">montana</tp:taxon-name-part></tp:taxon-name></italic> Vilbaste as junior synonyms of <italic><tp:taxon-name><tp:taxon-name-part taxon-name-part-type="genus">Dicranotropis</tp:taxon-name-part> <tp:taxon-name-part taxon-name-part-type="species">montana</tp:taxon-name-part></tp:taxon-name></italic> (Horvath, 1897). However, the treatment of <italic><tp:taxon-name><tp:taxon-name-part taxon-name-part-type="genus">Dicranotropis</tp:taxon-name-part> <tp:taxon-name-part taxon-name-part-type="species">tenellula</tp:taxon-name-part></tp:taxon-name></italic> Dlabola was not accepted by <xref ref-type="bibr" rid="B1">Anufriev and Emeljanov (1988)</xref>. <xref ref-type="bibr" rid="B9">Holzinger et al. (2003)</xref> studied the <italic><tp:taxon-name><tp:taxon-name-part taxon-name-part-type="genus">Dicranotropis</tp:taxon-name-part></tp:taxon-name></italic> species in central Europe, in <italic><tp:taxon-name><tp:taxon-name-part taxon-name-part-type="genus">Dicranotropis</tp:taxon-name-part> <tp:taxon-name-part taxon-name-part-type="species">montana</tp:taxon-name-part></tp:taxon-name></italic> (Horvath) part, they redrew the male genitalia of this species and noted: “according to Emeljanov and Gnezdilov (pers. common.), the central Asian <italic><tp:taxon-name><tp:taxon-name-part taxon-name-part-type="genus">Dicranotropis</tp:taxon-name-part> <tp:taxon-name-part taxon-name-part-type="species">tenellula</tp:taxon-name-part></tp:taxon-name></italic> Dlabola, 1965 is not conspecific with <italic><tp:taxon-name><tp:taxon-name-part taxon-name-part-type="genus">Dicranotropis</tp:taxon-name-part> <tp:taxon-name-part taxon-name-part-type="species">montana</tp:taxon-name-part></tp:taxon-name></italic> (Horvath, 1897)”. After checking the specimens deposited in NWAFU, and also these illustrations of male genitalia provided by <xref ref-type="bibr" rid="B5">Dlabola (1965</xref>, <xref ref-type="bibr" rid="B6">1997</xref>), <xref ref-type="bibr" rid="B16">Vilbaste (1965)</xref>, <xref ref-type="bibr" rid="B1">Anufriev and Emeljanov (1988)</xref>, <xref ref-type="bibr" rid="B8">Holzinger (1999)</xref> and <xref ref-type="bibr" rid="B9">Holzinger et al. (2003)</xref>, we found <italic><tp:taxon-name><tp:taxon-name-part taxon-name-part-type="genus">Dicranotropis</tp:taxon-name-part> <tp:taxon-name-part taxon-name-part-type="species">tenellula</tp:taxon-name-part></tp:taxon-name></italic> Dlabola to be very similar to <italic><tp:taxon-name><tp:taxon-name-part taxon-name-part-type="genus">Dicranotropis</tp:taxon-name-part> <tp:taxon-name-part taxon-name-part-type="species">montana</tp:taxon-name-part></tp:taxon-name></italic> (Horvath) and very difficult to distinguish. We hope the status of <italic><tp:taxon-name><tp:taxon-name-part taxon-name-part-type="genus">Dicranotropis</tp:taxon-name-part> <tp:taxon-name-part taxon-name-part-type="species">tenellula</tp:taxon-name-part></tp:taxon-name></italic> can be reconsidered and firmly established using more advanced methods in the future. Here we consider <italic><tp:taxon-name><tp:taxon-name-part taxon-name-part-type="genus">Dicranotropis</tp:taxon-name-part> <tp:taxon-name-part taxon-name-part-type="species">tenellula</tp:taxon-name-part></tp:taxon-name></italic> Dlabola as a junior synonym of <italic><tp:taxon-name><tp:taxon-name-part taxon-name-part-type="genus">Dicranotropis</tp:taxon-name-part> <tp:taxon-name-part taxon-name-part-type="species">montana</tp:taxon-name-part></tp:taxon-name></italic> (Horvath).</p><!--PageBreak--></tp:treatment-sec><ref-list><ref id="B10"><mixed-citation xmlns:xlink="http://www.w3.org/1999/xlink" xlink:type="simple"><person-group><name name-style="western"><surname>Horvath</surname><given-names>G</given-names></name></person-group> (<year>1897</year>) <article-title><tp:taxon-name><tp:taxon-name-part taxon-name-part-type="order">Homoptera</tp:taxon-name-part></tp:taxon-name> nova ex Hungaria.</article-title><source>Termeszetrajzi Fuzetek, Budapest</source><volume>20</volume>: <fpage>620</fpage>–<lpage>643</lpage>.</mixed-citation></ref><ref id="B5"><mixed-citation xmlns:xlink="http://www.w3.org/1999/xlink" xlink:type="simple"><person-group><name name-style="western"><surname>Dlabola</surname><given-names>J</given-names></name></person-group> (<year>1965</year>) <article-title>Ergebnisse der zoologischen Forschungen von Dr. Z. Kaszab in der Mongolei. 54; <tp:taxon-name><tp:taxon-name-part taxon-name-part-type="order">Homoptera</tp:taxon-name-part></tp:taxon-name>, <tp:taxon-name><tp:taxon-name-part taxon-name-part-type="suborder">Auchenorrhyncha</tp:taxon-name-part></tp:taxon-name>.</article-title><source>Acta Faunistica Entomologica Musei Nationalis Pragae</source><volume>11</volume>(<issue>100</issue>): <fpage>79</fpage>–<lpage>136</lpage>.</mixed-citation></ref><ref id="B7"><mixed-citation xmlns:xlink="http://www.w3.org/1999/xlink" xlink:type="simple"><person-group><name name-style="western"><surname>Emeljanov</surname><given-names>AF</given-names></name></person-group> (<year>1977</year>) <article-title>Leaf-hoppers (<tp:taxon-name><tp:taxon-name-part taxon-name-part-type="order">Homoptera</tp:taxon-name-part></tp:taxon-name>, <tp:taxon-name><tp:taxon-name-part taxon-name-part-type="suborder">Auchenorrhyncha</tp:taxon-name-part></tp:taxon-name>) from the Mongolian People’s Republic based mainly on materials of the Soviet-Mongolian zoological expeditions (1967–1969).</article-title><source>Nasekomye Mongolii</source><volume>5</volume>: <fpage>96</fpage>–<lpage>195</lpage>.</mixed-citation></ref><ref id="B2"><mixed-citation xmlns:xlink="http://www.w3.org/1999/xlink" xlink:type="simple"><person-group><name name-style="western"><surname>Asche</surname><given-names>M</given-names></name></person-group> (<year>1982</year>) <article-title>Zur Kenntnis einiger von Geza Horvath beschriebener Delphaciden (<tp:taxon-name><tp:taxon-name-part taxon-name-part-type="order">Homoptera</tp:taxon-name-part></tp:taxon-name> <tp:taxon-name><tp:taxon-name-part taxon-name-part-type="infraorder">Cicadina</tp:taxon-name-part></tp:taxon-name> <tp:taxon-name><tp:taxon-name-part taxon-name-part-type="infraorder">Fulgoromorpha</tp:taxon-name-part></tp:taxon-name>).</article-title><source>Marburger Entomologische Publikationen</source><volume>1</volume>(<issue>7</issue>): <fpage>25</fpage>–<lpage>36</lpage>.</mixed-citation></ref><ref id="B6"><mixed-citation xmlns:xlink="http://www.w3.org/1999/xlink" xlink:type="simple"><person-group><name name-style="western"><surname>Dlabola</surname><given-names>J</given-names></name></person-group> (<year>1997</year>) <article-title><italic><tp:taxon-name><tp:taxon-name-part taxon-name-part-type="genus">Mycterodus</tp:taxon-name-part></tp:taxon-name></italic> verwandte Taxone und sieben neue Zikadenarten (<tp:taxon-name><tp:taxon-name-part taxon-name-part-type="order">Homoptera</tp:taxon-name-part></tp:taxon-name>, <tp:taxon-name><tp:taxon-name-part taxon-name-part-type="suborder">Auchenorrhyncha</tp:taxon-name-part></tp:taxon-name>).</article-title><source>Acta Entomologica Musei Nationalis Pragae</source><volume>44</volume>(<issue>1995</issue>): <fpage>301</fpage>–<lpage>319</lpage>.</mixed-citation></ref><ref id="B8"><mixed-citation xmlns:xlink="http://www.w3.org/1999/xlink" xlink:type="simple"><person-group><name name-style="western"><surname>Holzinger</surname><given-names>WE</given-names></name></person-group> (<year>1999</year>) <article-title>Taxonomie und Verbreitung ausgewählter Zikadenarten Österreichs (<tp:taxon-name><tp:taxon-name-part taxon-name-part-type="class">Insecta</tp:taxon-name-part></tp:taxon-name>: <tp:taxon-name><tp:taxon-name-part taxon-name-part-type="order">Hemiptera</tp:taxon-name-part></tp:taxon-name>: <tp:taxon-name><tp:taxon-name-part taxon-name-part-type="suborder">Auchenorrhyncha</tp:taxon-name-part></tp:taxon-name>).</article-title><source>Faunistische Abhandlungen Staatliches Museum für Tierkunde Dresden</source><volume>21</volume>(<issue>17</issue>): <fpage>259</fpage>–<lpage>264</lpage>.</mixed-citation></ref><ref id="B16"><mixed-citation xmlns:xlink="http://www.w3.org/1999/xlink" xlink:type="simple"><person-group><name name-style="western"><surname>Vilbaste</surname><given-names>J</given-names></name></person-group> (<year>1965</year>) <source>Uber die Zikadenfauna des Altais (in Russian)</source>. <publisher-name>Akademia Nauk</publisher-name>. Tartu <fpage>1</fpage>–<lpage>144</lpage>.</mixed-citation></ref><ref id="B9"><mixed-citation xmlns:xlink="http://www.w3.org/1999/xlink" xlink:type="simple"><person-group><name name-style="western"><surname>Holzinger</surname><given-names>WE</given-names></name><name name-style="western"><surname>Kammerlander</surname><given-names>I</given-names></name><name name-style="western"><surname>Nickel</surname><given-names>H</given-names></name></person-group> (<year>2003</year>) <source>The <tp:taxon-name><tp:taxon-name-part taxon-name-part-type="suborder">Auchenorrhyncha</tp:taxon-name-part></tp:taxon-name> of Central Europe-Die Zikaden Mitteleuropas <tp:taxon-name><tp:taxon-name-part taxon-name-part-type="infraorder">Fulgoromorpha</tp:taxon-name-part></tp:taxon-name>, <tp:taxon-name><tp:taxon-name-part taxon-name-part-type="infraorder">Cicadomorpha</tp:taxon-name-part></tp:taxon-name> excl. <tp:taxon-name><tp:taxon-name-part taxon-name-part-type="family">Cicadellidae</tp:taxon-name-part></tp:taxon-name></source>. <publisher-name>Brill Publishers</publisher-name>, <publisher-loc>Leiden, the Netherlands</publisher-loc>, <size units="page">673 pp</size>.</mixed-citation></ref><ref id="B12"><mixed-citation xmlns:xlink="http://www.w3.org/1999/xlink" xlink:type="simple"><person-group><name name-style="western"><surname>Nickel</surname><given-names>H</given-names></name></person-group> (<year>2003</year>) The Leafhoppers and Planthoppers of Germany (<tp:taxon-name><tp:taxon-name-part taxon-name-part-type="order">Hemiptera</tp:taxon-name-part></tp:taxon-name>, <tp:taxon-name><tp:taxon-name-part taxon-name-part-type="suborder">Auchenorrhyncha</tp:taxon-name-part></tp:taxon-name>): patterns and strategies in a highly diverse group of phytophagous insects. Pensoft Series Faunistica No. 28, Sofia-Moscow, Keltern, 1–460.</mixed-citation></ref><ref id="B15"><mixed-citation xmlns:xlink="http://www.w3.org/1999/xlink" xlink:type="simple"><person-group><name name-style="western"><surname>Trivellone</surname><given-names>V</given-names></name></person-group> (<year>2010</year>) <article-title>Contribution to the knowledge of the <tp:taxon-name><tp:taxon-name-part taxon-name-part-type="suborder">Auchenorrhyncha</tp:taxon-name-part></tp:taxon-name> fauna of bogs and fens of Ticino and Grisons, with some new records for Switzerland (<tp:taxon-name><tp:taxon-name-part taxon-name-part-type="order">Hemiptera</tp:taxon-name-part></tp:taxon-name>: <tp:taxon-name><tp:taxon-name-part taxon-name-part-type="infraorder">Fulgoromorpha</tp:taxon-name-part></tp:taxon-name> et <tp:taxon-name><tp:taxon-name-part taxon-name-part-type="infraorder">Cicadomorpha</tp:taxon-name-part></tp:taxon-name>).</article-title><source><tp:taxon-name><tp:taxon-name-part taxon-name-part-type="infraorder">Cicadina</tp:taxon-name-part></tp:taxon-name></source><volume>11</volume>: <fpage>97</fpage>–<lpage>106</lpage>.</mixed-citation></ref><ref id="B1"><mixed-citation xmlns:xlink="http://www.w3.org/1999/xlink" xlink:type="simple"><person-group><name name-style="western"><surname>Anufriev</surname><given-names>GA</given-names></name><name name-style="western"><surname>Emeljanov</surname><given-names>AF</given-names></name></person-group> (<year>1988</year>) <article-title>Suborder <tp:taxon-name><tp:taxon-name-part taxon-name-part-type="suborder">Cicadinea</tp:taxon-name-part></tp:taxon-name> (<tp:taxon-name><tp:taxon-name-part taxon-name-part-type="suborder">Auchenorrhyncha</tp:taxon-name-part></tp:taxon-name>)-Cicadas.</article-title> In: <person-group><name name-style="western"><surname>Ler</surname><given-names>PA</given-names></name></person-group> (<role>Ed.</role>) <source>Keys to the identification of insects of the Soviet Far East. Vol. 2: <tp:taxon-name><tp:taxon-name-part taxon-name-part-type="order">Homoptera</tp:taxon-name-part></tp:taxon-name> and <tp:taxon-name><tp:taxon-name-part taxon-name-part-type="suborder">Heteroptera</tp:taxon-name-part></tp:taxon-name></source>. <publisher-name>Nauka</publisher-name>, <publisher-loc>Leningrad</publisher-loc>, <fpage>12</fpage>–<lpage>495</lpage>.</mixed-citation></ref></ref-list></tp:taxon-treatment>
